# Supplementary material for: Oligo (Poly (Ethylene Glycol) Fumarate)-Based Multicomponent Cryogels for Neural Tissue Replacement
Source: Gels. 2023 Jan 25;9(2):105. doi: 10.3390/gels9020105 (PMC9957547; doi:10.3390/gels9020105)
Supplement: Supplementary file 1 [file gels-09-00105-s001.zip]

Archive with 1 entries (1 files):
- gels-2179207-supplementary.pdf
